# Supplementary material for: Good Thinking or Gut Feeling? Cognitive Reflection and Intuition in Traders, Bankers and Financial Non-Experts
Source: PLoS One. 2015 Apr 13;10(4):e0123202. doi: 10.1371/journal.pone.0123202 (PMC4395391; doi:10.1371/journal.pone.0123202)
Supplement: S2 Data — (CSV) [file pone.0123202.s002.csv]

IdNo	age	Sex	Qualific	Activity	CRT	NFC_or_Rational	FI_or_Experiential	FinRisk	nonFinRisk	Salaryandbonus	AvTxperday	Years_experience
1	29	0	3	trader	999	4.42	3.25	4.622	2.582	999	200	6
2	30	1	4	trader	3	4.83	2.5	4.078	3.398	999	1000	7
3	30	0	3	trader	0	4	3.83	2.446	2.038	999	0	8
4	32	1	4	trader	999	4.58	2.92	4.078	3.262	999	100	4
5	38	1	4	trader	3	4.75	3.92	1.766	2.446	999	0	10
6	45	1	3	trader	999	3.75	3.75	1.494	1.766	999	50	23
7	47	1	1	trader	3	2.58	4.42	1.902	4.486	999	50	25
8	52	1	1	trader	3	3	3.67	3.398	2.718	999	1000	25
9	21	1	3	trader	2	3.75	3	0.95	1.63	150000	10	8
10	26	0	3	trader	3	3.92	4.25	1.494	1.222	110000	5	2
11	28	1	3	trader	3	4.58	3.5	2.446	3.126	250000	10	4
12	28	1	3	trader	2	4.17	4.33	3.262	3.262	100000	5	1
13	31	1	4	trader	999	4.17	3.67	3.942	2.718	100000	8	1
14	31	1	4	trader	2	4.75	3.75	3.534	2.99	325000	2	9
15	39	1	3	trader	999	4.25	4.25	3.262	4.35	1000000	10	13
16	41	1	4	trader	3	3.83	4.5	1.494	3.262	700000	0	15
17	42	1	3	trader	3	3.83	3.5	3.942	3.67	900000	100	14
18	45	1	4	trader	3	4.42	4.75	2.31	2.038	800000	2	22
19	47	1	2	trader	3	3.67	3.67	4.214	3.262	200000	25	25
20	51	1	2	trader	3	3.58	3.92	3.262	3.942	999	400	28
21	43	1	2	trader	3	4.25	3.17	2.718	2.446	999	30	20
22	45	1	2	trader	3	4.75	4.5	4.35	2.446	999	25	24
23	24	1	3	trader	3	4.08	4.17	4.078	4.486	60000	150	1
24	28	1	3	trader	3	4	4	2.31	2.99	999	10	7
25	29	1	4	trader	3	4	4	5.03	4.35	999	1	2
26	30	1	3	trader	3	2.75	3.92	1.902	3.398	999	20	7
27	30	1	3	trader	2	3.67	2.75	3.806	3.126	999	10	9
28	30	1	4	trader	2	4.5	3.17	3.398	2.582	999	10	5
29	31	1	3	trader	3	4.33	4.08	2.99	3.806	1200000	50	6
30	31	1	4	trader	3	3.58	3.33	2.038	3.67	999	15	6
31	32	1	3	trader	3	3.67	3.83	2.854	3.126	999	15	7
32	33	1	4	trader	3	3.58	3.08	2.854	2.31	200000	15	1
33	34	1	3	trader	3	4.08	3.5	2.038	2.038	1000000	50	13
34	35	1	3	trader	3	3.67	3.92	2.31	2.854	999	25	13
35	36	1	4	trader	2	2.58	4.58	2.038	2.854	999	100	15
36	36	1	3	trader	3	3.67	3.58	2.718	4.078	999	25	15
37	37	1	5	trader	3	3.83	3.42	4.078	2.582	999	25	10
38	38	1	3	trader	3	3.17	3.83	2.446	3.534	999	5	15
39	39	0	3	trader	999	4.67	3.08	2.446	1.63	999	3	10
40	29	1	3	trader	3	4.08	3.75	999	999	125000	5	2
41	24	1	3	trader	3	4.17	3	2.718	2.718	80000	10	2
42	31	1	4	trader	3	4.5	2.33	2.31	2.99	500000	999	7
43	27	1	4	trader	999	4.33	2.5	2.99	2.718	30000	0	0
44	24	1	3	trader	2	4.17	3	3.262	2.31	47300	1	0
