# Supplementary material for: Good Thinking or Gut Feeling? Cognitive Reflection and Intuition in Traders, Bankers and Financial Non-Experts
Source: PLoS One. 2015 Apr 13;10(4):e0123202. doi: 10.1371/journal.pone.0123202 (PMC4395391; doi:10.1371/journal.pone.0123202)
Supplement: S3 Data — (CSV) [file pone.0123202.s003.csv]

age	Sex	Qualific	Groups_S2	Groups_AllComp	Industry	CRT	CRTGroup	NFC_or_Rational	FI_or_Experiential	Salary_categ	FinRisk	nonFinRisk
36	1	4	2	1	trader	2	2	4.6	4.8	4	4	3.9
27	1	3	2	1	trader	3	2	3.4	3.8	3	2	3.7
38	1	4	2	1	trader	0	1	4.4	4.2	4	2.5	2.5
40	1	2	2	1	trader	3	2	3.8	3.2	4	4	2.9
26	1	3	2	1	trader	2	2	3.6	3.2	4	4	3.9
28	1	4	2	1	trader	1	1	3.6	4.2	4	4.5	3.6
36	1	4	2	1	trader	3	2	3.6	3	4	2.5	3.6
31	1	3	2	1	trader	1	1	3.8	3	4	2.5	3.4
26	1	4	2	1	trader	3	2	4.8	4.4	4	4.5	4.1
26	0	3	2	1	trader	3	2	4.6	3.4	4	2.5	3
44	1	4	2	1	trader	1	1	4.2	4.4	999	3.5	3.7
30	1	4	2	1	trader	0	1	2.4	3.8	4	4.5	3.1
54	1	1	2	1	trader	1	1	3.6	3.2	4	3	2.6
40	0	1	2	1	trader	3	2	4.2	4.2	4	4.5	4
29	0	3	1	1	trader	999	999	4.42	3.25		4.622	2.582
30	1	4	1	1	trader	3	2	4.83	2.5		4.078	3.398
30	0	3	1	1	trader	0	1	4	3.83		2.446	2.038
32	1	4	1	1	trader	999	999	4.58	2.92		4.078	3.262
38	1	4	1	1	trader	3	2	4.75	3.92		1.766	2.446
45	1	3	1	1	trader	999	999	3.75	3.75		1.494	1.766
47	1	1	1	1	trader	3	2	2.58	4.42		1.902	4.486
52	1	1	1	1	trader	3	2	3	3.67		3.398	2.718
21	1	3	1	1	trader	2	2	3.75	3		0.95	1.63
26	0	3	1	1	trader	3	2	3.92	4.25		1.494	1.222
28	1	3	1	1	trader	3	2	4.58	3.5		2.446	3.126
28	1	3	1	1	trader	2	2	4.17	4.33		3.262	3.262
31	1	4	1	1	trader	999	999	4.17	3.67		3.942	2.718
31	1	4	1	1	trader	2	2	4.75	3.75		3.534	2.99
39	1	3	1	1	trader	999	999	4.25	4.25		3.262	4.35
41	1	4	1	1	trader	3	2	3.83	4.5		1.494	3.262
42	1	3	1	1	trader	3	2	3.83	3.5		3.942	3.67
45	1	4	1	1	trader	3	2	4.42	4.75		2.31	2.038
47	1	2	1	1	trader	3	2	3.67	3.67		4.214	3.262
51	1	2	1	1	trader	3	2	3.58	3.92		3.262	3.942
43	1	2	1	1	trader	3	2	4.25	3.17		2.718	2.446
45	1	2	1	1	trader	3	2	4.75	4.5		4.35	2.446
24	1	3	1	1	trader	3	2	4.08	4.17		4.078	4.486
28	1	3	1	1	trader	3	2	4	4		2.31	2.99
29	1	4	1	1	trader	3	2	4	4		5.03	4.35
30	1	3	1	1	trader	3	2	2.75	3.92		1.902	3.398
30	1	3	1	1	trader	2	2	3.67	2.75		3.806	3.126
30	1	4	1	1	trader	2	2	4.5	3.17		3.398	2.582
31	1	3	1	1	trader	3	2	4.33	4.08		2.99	3.806
31	1	4	1	1	trader	3	2	3.58	3.33		2.038	3.67
32	1	3	1	1	trader	3	2	3.67	3.83		2.854	3.126
33	1	4	1	1	trader	3	2	3.58	3.08		2.854	2.31
34	1	3	1	1	trader	3	2	4.08	3.5		2.038	2.038
35	1	3	1	1	trader	3	2	3.67	3.92		2.31	2.854
36	1	4	1	1	trader	2	2	2.58	4.58		2.038	2.854
36	1	3	1	1	trader	3	2	3.67	3.58		2.718	4.078
37	1	5	1	1	trader	3	2	3.83	3.42		4.078	2.582
38	1	3	1	1	trader	3	2	3.17	3.83		2.446	3.534
39	0	3	1	1	trader	999	999	4.67	3.08		2.446	1.63
29	1	3	1	1	trader	3	2	4.08	3.75		999	999
24	1	3	1	1	trader	3	2	4.17	3		2.718	2.718
31	1	4	1	1	trader	3	2	4.5	2.33		2.31	2.99
27	1	4	1	1	trader	999	999	4.33	2.5		2.99	2.718
24	1	3	1	1	trader	2	2	4.17	3		3.262	2.31
38	1	3	2	2	Banking/	2	2	4.4	4.8	4	3	2.9
52	1	3	2	2	Banking/	0	1	4.4	3.8	4	2.5	3.2
27	1	4	2	2	Banking/	3	2	4	3.6	4	3	3.3
38	1	4	2	2	Banking/	2	2	4.2	4.2	999	1.5	2.7
42	0	2	2	2	Banking/	0	1	4	3.8	3	2.5	2.6
25	1	3	2	2	Banking/	2	2	3.8	2.4	3	4	3
34	1	4	2	2	Banking/	2	2	3.4	4.4	4	3	4
27	1	3	2	2	Banking/	0	1	2.8	4	999	3.5	2.9
26	1	3	2	2	Banking/	2	2	3.8	3.2	4	5	3.8
28	1	4	2	2	Banking/	2	2	3.8	3.6	3	3.5	4
28	1	4	2	2	Banking/	3	2	4	3.8	999	4	3.2
32	0	4	2	2	Banking/	3	2	4.2	3	4	3.5	3.1
33	0	4	2	2	Banking/	2	2	3.6	3.8	999	2	4
23	0	3	2	2	Banking/	0	1	3.2	4.2	4	2	3.3
45	0	1	2	2	Banking/	1	1	2.4	4	4	4	3.1
27	0	3	2	2	Banking/	1	1	4	4	4	3	2.9
27	0	5	2	2	Banking/	1	1	2.6	5	4	2.5	2.8
26	1	3	2	2	Banking/	1	1	3.4	3.8	3	3	3.5
26	0	3	2	2	Banking/	0	1	4.4	3.6	3	3	3.7
41	1	3	2	2	Banking/	2	2	4	3.6	4	4	3.6
27	1	3	2	2	Banking/	3	2	4.4	4	4	3	3.7
26	1	3	2	2	Banking/	1	1	3.4	3.4	2	3	3.7
27	1	3	2	2	Banking/	3	2	4.4	3.4	4	4	3.7
28	0	3	2	2	Banking/	2	2	3.8	3.6	4	1.5	2.7
35	1	4	2	2	Banking/	0	1	3.8	3.8	4	2.5	2.8
26	1	3	2	2	Banking/	1	1	2.6	4	4	2	2.8
34	1	5	2	2	Banking/	3	2	3.6	3.2	4	4	4.2
25	1	3	2	2	Banking/	1	1	3.8	4.8	3	2.5	3.9
36	1	4	2	2	Banking/	3	2	3.6	3.2	4	2.5	3.8
25	0	4	2	2	Banking/	3	2	4	3.8	4	3	3.8
28	0	3	2	2	Banking/	2	2	3.4	2.2	4	2.5	3.2
38	0	4	2	2	Banking/	2	2	3.4	3.6	999	2.5	2.8
39	1	4	2	2	Banking/	1	1	3.6	3.2	4	1.5	3.7
41	1	1	2	2	Banking/	1	1	2.6	4.4	999	3.5	4.1
36	1	5	2	2	Banking/	3	2	5	3	999	1.5	3.6
35	1	4	2	2	Banking/	1	1	4	3.8	4	3.5	3.5
31	1	3	2	2	Banking/	0	1	3.4	3.4	4	3	2.3
48	1	4	2	2	Banking/	1	2	4.2	4	4	2.5	3.6
38	1	3	2	2	Banking/	0	1	3.4	4.2	4	2.5	3.1
45	1	5	3	3	Other	2	2	4.6	2	2	3	3.5
30	0	3	3	3	Other	1	1	3.6	3.6	999	4	3.4
33	1	2	3	3	Other	2	2	4.8	4	3	2.5	3.9
27	0	4	3	3	Other	1	1	3.6	3.8	2	1.5	2.8
28	0	4	3	3	Other	0	1	3.8	4	2	1.5	2
26	0	4	3	3	Other	0	1	3	3	2	2.5	2.4
31	1	4	3	3	Other	0	1	3.4	3.2	2	2	2.2
26	0	3	3	3	Other	1	1	3.8	3.6	2	1.5	3.6
26	1	3	3	3	Other	2	2	3.8	4.2	999	4	3.2
28	1	3	3	3	Other	2	2	4	3.6	4	2.5	3
26	1	3	3	3	Other	1	1	4.8	4.2	999	2.5	4.3
22	1	4	3	3	Other	3	2	4.2	4.4	999	3.5	3.5
25	0	4	3	3	Other	0	1	2.8	3.6	999	2	2.8
26	0	5	3	3	Other	1	1	4.4	4.2	2	4	3.3
33	1	3	3	3	Other	1	1	2.6	4	3	2	3.6
26	0	3	3	3	Other	2	2	3.6	2.8	2	1	3.4
26	0	4	3	3	Other	1	1	3.8	4	2	2.5	3.9
25	0	3	3	3	Other	3	2	3.8	3.6	2	1.5	2.9
58	0	3	3	3	Other	1	1	3	3.8	1	3	2.4
24	0	2	3	3	Other	3	2	3.8	1.8	2	1	2.2
19	0	3	3	3	Other	2	2	5	2.2	1	2.5	2.8
34	0	4	3	3	Other	0	1	2.6	3.4	3	3	3.7
27	0	4	3	3	Other	1	1	3.8	3.6	2	2.5	3.4
28	1	3	3	3	Other	3	2	3.2	4	2	3	3.2
36	1	2	3	3	Other	2	2	4.2	3.6	2	3	3
25	0	4	3	3	Other	3	2	4	3.8	999	3	3.8
35	1	3	3	3	Other	3	2	4.2	3.6	1	3	3.4
45	1	3	3	3	Other	0	1	3.6	3.8	4	1.5	3.9
41	0	4	3	3	Other	2	2	2.2	3.6	999	1	2.5
32	1	5	3	3	Other	3	2	4.8	3.2	2	1.5	2.6
33	1	4	3	3	Other	3	2	3.4	3.4	4	2.5	3.8
50	1	3	3	3	Other	2	2	3	3.8	4	1	2.3
27	1	3	3	3	Other	0	1	3.4	3.6	3	4.5	3.8
32	1	3	3	3	Other	1	1	3	4	2	3	3.1
68	1	4	3	3	Other	3	2	3.2	4	3	2	2.1
63	1	5	3	3	Other	2	2	3.6	4.4	2	4	2.3
18	0	2	3	3	Other	1	1	2.4	2	999	2.5	2.9
52	0	3	3	3	Other	1	1	3.6	3.4	2	2.5	3
69	1	5	3	3	Other	0	1	3.6	2.6	4	1.5	1.6
31	0	5	3	3	Other	3	2	4.2	3.6	999	3	2.7
34	0	3	3	3	Other	2	2	3.8	3.8	2	2.5	3
29	0	3	3	3	Other	0	1	2	3.2	2	2.5	3.2
31	0	4	3	3	Other	1	1	3.8	4.2	3	2.5	3.4
31	1	3	3	3	Other	2	2	4.6	3.8	1	4.5	2.8
18	1	1	3	3	Other	0	1	5	2.6	999	2	3.3
24	0	3	3	3	Other	1	1	3.2	5	999	1	2.7
24	0	3	3	3	Other	1	1	3.2	5	999	1	2.7
34	0	5	3	3	Other	1	1	3.4	3.6	2	2	2.3
47	1	3	3	3	Other	2	2	4	4	3	3	2.8
71	1	4	3	3	Other	0	1	3	3.2	2	2	2.2
28	1	3	3	3	Other	0	1	2.8	3.2	1	1	3.3
38	0	1	3	3	Other	1	1	4	3.4	4	3.5	3.6
26	0	3	3	3	Other	2	2	4	3	999	2	3.2
36	0	4	3	3	Other	0	1	3.8	3.2	999	1	3.1
20	0	3	3	3	Other	0	1	3.8	2.8	999	1.5	3.6
23	1	4	3	3	Other	1	1	3.8	2.4	1	2.5	2.9
54	0	4	3	3	Other	0	1	5	5	4	1	2.7
